# Supplementary material for: Development of an Automobile Indoor Air Quality Grading Based on Acute and Chronic Risk Assessment
Source: Toxics. 2025 Sep 4;13(9):754. doi: 10.3390/toxics13090754 (PMC12474265; doi:10.3390/toxics13090754)
Supplement: Supplementary file 1 [file toxics-13-00754-s001.zip]

Archive with 1 entries (1 files):
- toxics-3824343-supplementary.pdf
